# Supplementary material for: Relationship between Glycemic Levels and Treatment Outcome among Critically Ill Children admitted into Emergency Room in Enugu
Source: BMC Pediatr. 2017 May 16;17:126. doi: 10.1186/s12887-017-0879-8 (PMC5434620; doi:10.1186/s12887-017-0879-8)
Supplement: Supplementary file 2 — BMCPed data on Hypoglycemia and outcome1. (XLS 160 kb) [file 12887_2017_879_MOESM2_ESM.xls]

## Sheet: BMCPed data on Hypoglycemia and
tribe	age	sex	motheredu	Moccupation	fatheredu	Foccupation	Sclass	symptoms	fever	cough	catarrh	waterystool	fastbreathing	yellow	coke	wgtloss	convulsion	abdpain	lossconciousness	bloodyS	anorexia	rash	oliguria	gasping	crepitations	rhonchi	hepatomegaly	severepallor	vomiting	interval	BGL	IBGLfirst	IBGLsecond	IBGLthird	intervention	interventiontype	Hstay	outcome2	outcome	diagnosis	MeduCAT	MoccCAT	FoccCAT	BGLcat	agecat	tribeCAt	FeduCAt	BGLcat2	BGLnew
1	1	2	2	4	3	2	3		0	0	0	1	0	0	0	1	0	0	1	0	1	1	0	1	0	0	0	0	0	8	9		139	128			24	2	ischarged	sepsis	2	3	1	1	1	1	2	1	2
1	48	1	4	4			4		1	0	0	0	0	1	0	0	1	0	1	0	0	0	0	0	0	0	0	0	0	3	222			158			12	2	discharged	meningoencephalitis	3	3		3	2	1		2	3
1	5	2	4	4	4	3	5		1	1	0	1	0	0	0	0	0	0	1	0	1	0	0	1	0	0	1	0	1	3	34			101			1	1	died	sepsis	3	3	2	1	1	1	3	1	2
1	3	1	2	4	2	3	3		1	0	0	1	1	0	0	0	0	0	1	0	1	0	0	0	0	0	0	0	1	4	34						1	1	died	diarrhea/severe dehydration	2	3	2	1	1	1	2	1	2
1	7	2	4	4	4	4	4		1	1	1	0	1	0	0	0	0	0	0	0	0	0	0	0	1	0	0	0	0	2	104						9	2	discharged	bronchopneumonia	3	3	3	2	1	1	3	2	1
1	11	1	4	5	2	3	4		1	0	0	0	0	0	0	0	0	0	0	0	0	0	0	0	0	0	1	1	1	6	97						9	2	discharged	severe malaria	3	4	2	2	1	1	2	2	1
1	48	1	3	3	2	3	3		1	1	0	0	1	0	0	0	1	0	1	0	0	0	0	0	0	0	1	0	1	6	49	340	301	133			8	2	discharged	sepsis	2	2	2	1	2	1	2	1	2
1	16	1	4	5	2	3	4		1	0	0	1	1	0	0	0	0	0	0	0	0	0	0	0	0	0	1	1	1	4	75		12				8	2	discharged	severe malaria	3	4	2	2	2	1	2	2	1
1	14	2	2	3	2	3	3		1	0	0	1	0	0	0	1	0	0	0	0	1	0	0	0	0	0	1	0	1	12	98		90				9	2	discharged	diarrhea/severe dehydration	2	2	2	2	2	1	2	2	1
1	8	2	2	3	4	3	3		1	0	0	1	1	0	0	0	1	0	1	0	0	0	0	0	1	0	0	0	1	12	60	83	81				23	2	discharged	meningoencephalitis	2	2	2	1	1	1	3	1	2
1	12	1	1	3	1	1	2		1	0	0	1	1	1	0	0	0	0	0	0	0	0	0	0	0	0	0	0	0	12	50		204				6	2	discharged	diarrhea/dehydration	1	2	1	1	1	1	1	1	2
1	11	1	2	5	4	3	4		1	0	0	1	1	0	0	0	1	0	0	0	0	0	0	0	0	0	0	0	1	13	29		148	104			10	2	discharged	sepsis	2	4	2	1	1	1	3	1	2
4	9	1	2	3	2	3	3		0	0	0	1	1	0	0	0	0	0	0	0	1	0	0	0	0	0	0	0	1	15	94	105					5	2	discharged	diarrhea/severe dehydration	2	2	2	2	1	2	2	2	1
1	17	1	2	3	1	3	3		1	1	0	0	0	0	0	0	1	0	0	0	0	0	0	0	0	0	1	0	0	12	22	138					2	2	discharged	epilepsy	2	2	2	1	2	1	1	1	2
4	10	2	2	3	2	2	3		1	0	0	1	1	0	0	0	0	0	0	1	0	0	0	0	0	0	1	0	1	5	140		90				5	2	discharged	diarrhea/severe dehydration	2	2	1	3	1	2	2	2	3
1	19	1	4	5	4	3	4		1	0	0	0	0	1	0	0	1	0	1	0	0	0	0	0	0	0	1	0	0	20	75	51					3	1	died	meningoencephalitis	3	4	2	2	2	1	3	2	1
1	11	1	1	4	2	3	3		1	0	0	1	0	0	0	0	0	0	0	0	1	0	0	0	0	0	0	0	1	2	116						8	2	discharged	diarrhea/severe dehdration	1	3	2	2	1	1	2	2	1
1	12	1	2	3	2	3	3		1	0	0	1	0	0	0	0	0	0	0	0	1	0	0	0	0	0	0	0	0	6	108						9	2	discharged	diarrhea/severe dehydration	2	2	2	2	1	1	2	2	1
1	33	2	2	3	2	3	3		1	1	0	0	1	0	0	1	1	0	1	0	1	0	0	0	0	0	1	0	1	5	65		127				1	1	died	sepsis	2	2	2	2	2	1	2	2	1
1	13	1	2	3	2	3	3		1	1	1	0	1	1	0	0	0	0	0	0	1	0	0	0	0	0	1	1	0	8	88						5	2	discharged	severe malaria	2	2	2	2	2	1	2	2	1
1	4	2	2	5	1	3	3		1	0	0	1	1	0	0	0	1	0	0	0	1	0	1	0	0	0	1	0	1	4	121	95					5	2	discharged	diarrhea/severe dehydration	2	4	2	2	1	1	1	2	1
1	5	1	3	5	2	3	4		1	0	0	1	0	0	0	0	0	0	0	0	1	0	1	0	0	0	0	0	0	10	326						5	2	discharged	diarrhea/severe dehydration	2	4	2	3	1	1	2	2	3
1	17	2	4	5	4	3	4		1	1	0	1	0	0	0	1	0	0	0	0	0	0	1	0	0	0	0	0	1	2	373	72		117			5	2	discharged	diarrhea/severe dehydration	3	4	2	3	2	1	3	2	3
1	5	1	2	3	2	3	3		1	1	0	1	1	0	0	0	0	0	0	0	0	0	0	0	1	0	1	0	0	3	128			168			3	1	died	sepsis	2	2	2	2	1	1	2	2	1
1	36	1	4	5	4	5	5		1	1	0	0	1	1	0	0	1	0	0	0	1	0	0	0	0	0	1	1	1	16	98						15	2	discharged	severe malaria	3	4	4	2	2	1	3	2	1
1	48	1	2	5			4		1	0	0	0	0	1	0	0	0	0	0	0	0	0	0	0	0	0	1	0	0	5	98						3	2	discharged	voc/sepsis	2	4		2	2	1		2	1
1	1	1	2	3			3		1	0	0	1	0	0	0	0	0	0	0	0	0	0	0	0	0	0	1	0	1	1	111		71				3	2	dama	sepsis	2	2		2	1	1		2	1
1	11	1	2	3	2	3	3		1	1	1	0	1	0	0	0	0	0	0	0	1	0	0	1	1	0	1	0	0	10	509		109				1	1	died	ccf/bronchopneumonia	2	2	2	3	1	1	2	2	3
1	72	1	2	3	2	3	3		1	0	0	0	1	0	1	0	1	1	1	0	0	0	0	0	0	0	0	0	0	5	59	174					1	1	died	cerebral malaria	2	2	2	1	2	1	2	1	2
1	36	2	2	3	2	3	3		1	0	0	0	0	0	0	0	1	0	0	0	0	0	0	0	0	0	0	0	0	12	102						3	2	discharged	febrile convulsion/pharyngotonsilitis	2	2	2	2	2	1	2	2	1
1	8	1	4	5	4	3	4		1	0	0	1	1	0	0	0	0	0	0	0	1	1	0	0	0	0	0	0	0	2	68		98				9	2	dama	measles	3	4	2	2	1	1	3	2	1
1	108	2	4	5	2	5	4		1	0	0	0	0	0	0	0	1	0	1	0	1	0	0	0	0	0	1	0	0	2	94	96					5	1	died	meningoencephalitis	3	4	4	2	2	1	2	2	1
1	10	1	1	3	2	3	3		1	0	0	1	0	0	0	0	0	1	0	1	1	0	1	0	0	0	0	0	0	8	87						4	2	discharged	dysentry/diarrhea	1	2	2	2	1	1	2	2	1
4	72	2	1	2	1	2	2		1	1	0	0	0	0	0	0	0	0	0	0	1	0	0	0	0	0	0	0	1	12	129						4	2	discharged	sepsis/pharyngotonsilitis	1	1	1	2	2	2	1	2	1
1	108	1	4	5	4	5	5		1	1	0	0	1	0	0	0	1	0	1	0	0	0	0	0	0	0	0	0	0	12	9	9	45	245			2	1	died	meningoencephalitis	3	4	4	1	2	1	3	1	2
1	15	1	2	4			3		1		0	0	1	0	0	0	0	0	0	0	1	0	0	0	0	0	1	1	1	3	158	92					4	2	discharged	ccf/severe malaria	2	3		3	2	1		2	3
1	36	1	2	5	2	3	3		1	0	0	0	1	0	0	0	0	0	0	0	0	0	0	0	1	0	1	1	0	8	152						4	2	discharged	ccf/severe malaria	2	4	2	3	2	1	2	2	3
1	60	1	5	4	2	3	4		1	0	0	0	1	0	0	0	0	1	0	0	1	0	0	0	0	0	1	0	1	3	72						1	1	died	sepsis	3	3	2	2	2	1	2	2	1
1	60	1	2	4	2	4	3		1	1	0	0	0	0	0	0	1	0	0	0	0	0	0	0	0	0	0	0	0	2	116						1	2	dama	febrile convulsion/pharyngotonsilitis	2	3	3	2	2	1	2	2	1
1	48	1	3	4	2	3	3		1	0	0	0	1	0	0	0	0	0	0	0	1	0	0	0	0	0	1	1	1	4	86						1	1	died	severe malaria	2	3	2	2	2	1	2	2	1
1	8	1	1	2	1	2	2		1	1	1	1	0	0	0	0	0	0	0	0	1	0	0	0	0	0	0	0	1	1	68	84					4	2	discharged	sepsis	1	1	1	2	1	1	1	2	1
2	10	2			2	3	3		1	1	0	1	0	0	0	1	1	0	1	0	1	0	0	0	0	0	0	0	1	12	115		353				2	2	dama	sepsis			2	2	1	2	2	2	1
1	2	2	4	3	4	4	4		1	0	0	1	1	0	0	0	1	0	1	0	0	0	0	0	0	0	0	0	0	5	80	55	49				2	1	died	meningoencephalitis	3	2	3	2	1	1	3	2	1
1	9	1	1	5	1	2	3		1	0	0	1	0	0	0	0	0	0	0	0	1	0	1	0	0	0	0	0	1	4	61			92			4	2	discharged	diarrhea/severe dehydration	1	4	1	2	1	1	1	2	1
1	60	1	3	5			4		1	0	0	0	0	0	0	0	0	0	0	0	1	0	0	0	0	0	0	0	1	6	163						4	2	discharged	severe malaria	2	4		3	2	1		2	3
1	24	1	4	5			5		1	1	0	0	1	0	0	0	0	0	0	0	1	0	0	0	0	0	1	1	0	7	18	62	155				3	1	died	ccf/severe malaria	3	4		1	2	1		1	2
1	8	2	3	5	1	2	3		1	0	0	1	0	0	0	0	0	0	0	0	1	0	0	0	0	0	0	0	1	5	66	90					3	2	discharged	diarrhea/severe dehydration	2	4	1	2	1	1	1	2	1
1	5	1	1	4	2	3	3		1	0	0	1	1	0	0	0	0	0	0	0	0	0	0	0	0	0	1	1	0	1	92						4	2	discharged	severe malaria	1	3	2	2	1	1	2	2	1
1	24	1	2	4	4	3	4		0	0	0	0	0	0	0	0	0	1	0	0	1	0	0		0	0	1	0	1	1	92						13	2	dama	sepsis	2	3	2	2	2	1	3	2	1
1	30	1	4	4	2	4	4		1	1	0	0	1	0	0	1	0	1	0	0	1	0	0	0	0	0	0	1	0	10	81						7	2	discharged	sepsis/bronchopneumonia	3	3	3	2	2	1	2	2	1
1	20	1	3	3	2	2	3		1	0	0	0	0	0	0	0	0	0	0	0	1	0	0	0	0	0	0	0	1	8	61	106					7	2	dama	sepsis	2	2	1	2	2	1	2	2	1
1	9	1	1	5	2	3	3		1	0	0	1	1	0	0	1	0	0	0	0	0	0	0	0	1	0	0	0	1	1	44						2	1	died	diarrhea/severe dehydration	1	4	2	1	1	1	2	1	2
1	24	2	1	2	2	2	2		1	1	1	0	0	0	0	0	0		0	0	1	0	0	0	0	0	0	0	0	6	103						3	2	discharged	sepsis/pharyngotonsilitis	1	1	1	2	2	1	2	2	1
1	18	2	4	5	4	4	4		1	0	0	0	1	1	0	0	0	0	0	0	0	0	0	0	1	0	0	1	0	8	48	190	220	260			1	1	died	ccf/severe malaria	3	4	3	1	2	1	3	1	2
1	48	2	4	4	4	3	4		1	0	0	0	1	1	0	0	0	0	0	0	0	0	0	0	0	0	0	1	1	8	154						9	2	discharged	severe malaria	3	3	2	3	2	1	3	2	3
4	10	1	1	1	1	1	1		1	0	0	0	0	0	0	0	1	0	0	0	0	0	0	0	0	0	0	0	0	4	66						3	2	discharged	febrile convulsion/sepsis	1	1	1	2	1	2	1	2	1
1	9	1	2	3	4	3	3		1	1	0	1	0	1	0	0	0	0	1	0	0	0	0	0	1	0	1	0	1	5	30	104	421				6	1	died	sepsis/shock	2	2	2	1	1	1	3	1	2
1	6	1	4	3	2	4	3		1	1	0	1	1	0	0	0	1	0	0	0	1	0	0	0	1	1	0	0	0	8	158						16	2	discharged	sepsis/bronchopneumonia	3	2	3	3	1	1	2	2	3
1	14	1	2	4	2	4	3		1	0	0	1	1	0	0	0	0	0	1	0	1	0	0	0	0	0	1	0	0	72	29						1	1	died	dic/sepsis	2	3	3	1	2	1	2	1	2
1	9	1	1	5	1	2	3		1	1	0	1	1	0	0	0	1	0	0	0	1	0	0	0	1	0	0	0	0	3	189						9	2	discharged	arrhea/shock	1	4	1	3	1	1	1	2	3
1	6	1	4	4	4	4	4		1	1	1	0	1	0	0	0	0	0	0	0	0	0	0	0	0	0	1	1	0	6	114			110			5	2	discharged	severe malaria	3	3	3	2	1	1	3	2	1
1	6	2	1	3	1	3	2		0	1	1	0	1	0	0	0	0	0	0	0	0	0	0	0	0	0	0	0	0	3	127						4	2	discharged	bronchiolitis	1	2	2	2	1	1	1	2	1
1	2	2	2	4	1	3	3		1	1	1	1	0	0	0	1	0	0	0	0	1	0	0	0	1	0	0	0	0	3	70						13	2	discharged	sepsis/hiv	2	3	2	2	1	1	1	2	1
1	14	1	4	4	4	4	4		1	0	0	0	0	0	0	0	1	0	1	0	1	1	0	0	1	0	0	0	0	2	44	134					9	2	discharged	meningoencephalitis	3	3	3	1	2	1	3	1	2
1	1	2	2	5	2	3	3		1	1	1	0	1	0	0	0	0	0	0	0	0	0	0	0	1	0	0	0	1	4	71	71					13	2	discharged	broncopneumonia	2	4	2	2	1	1	2	2	1
1	6	1	2	3	2	2	2		1	1	1	0	1	0	0	0	1	0	0	0	1	0	0	0	1	0	0	0	1	6	263		78				4	2	discharged	sepsis	2	2	1	3	1	1	2	2	3
1	1	1	2	5	1	3	3		1	0	0	1	0	0	0	1	0	0	0	0	1	0	0	0	0	0	0	0	1	1	92	51					22	2	discharged	sepsis	2	4	2	2	1	1	1	2	1
1	60	1	1	3	2	3	3		1	0	0	1	0	0	0	1	0	1	0	0	0		0	0	0	0	0	0	0	6	77						14	2	discharged	intestinal obstruction	1	2	2	2	2	1	2	2	1
1	24	1	4	5	4	5	5		1	0	0	0	1	0	0	0	1	0	1	0	0	0	0	0	1	0	1	1	0	10	62	64					8	2	discharged	ccf/severe malaria	3	4	4	2	2	1	3	2	1
1	1	2	1	3	2	3	3		1	1	1	0	1	0	0	0	0	0	0	0	0	0	0	0	1	0	0	0	0	5	101						7	2	discharged	bronchopneumonis	1	2	2	2	1	1	2	2	1
1	36	2	4	4	4	4	4		1	0	0	0	0	0	0	0	1	0	0	0	1	0	0	0	0	0	0	0	0	6	154	110					7	2	discharged	severe malaria	3	3	3	3	2	1	3	2	3
1	120	1	4	3	4	3	4		1	0	0	0	0	0	0	0	0	0	0	0	1	0	0	0	0	0	0	0	1	8	101						3	2	discharged	severe malaria	3	2	2	2	2	1	3	2	1
1	24	2	2	4	4	4	4		1	1	1	0	1	0	0	0	0	0	0	0	0	0	0	0	1	0	0	0	0	1	69	162					3	2	discharged	bronchopneumonia	2	3	3	2	2	1	3	2	1
1	12	1	4	4	4	3	4		1	0	0	1	1	0	0	0	1	0	1	0	1	0	0	0	1	0	1	0	0	1	123	108					12	2	discharged	meninigoencephalitis	3	3	2	2	1	1	3	2	1
1	9	1	3	5	2	3	3		1	1	1	0	1	0	0	0	0	0	0	0	0	0	0	0	1	1	1	0	0	4	201						5	2	discharged	bronchiolitis	2	4	2	3	1	1	2	2	3
1	9	1	2	3	2	3	3		1	1	1	1	1	0	0	0	0	0	0	0	0	0	0	0	1	0	0	0	1	1	101						7	2	discharged	bronchopneumonia	2	2	2	2	1	1	2	2	1
1	12	1	4	3	5	3	4		1	1	0	1	1	0	0	1	0	0	0	0	0	0	0	0	0	0	0	0	1	6	118						3	2	discharged	diarrhea	3	2	2	2	1	1	1	2	1
1	12	1	2	3	4	4	4		1	0	0	0	0	0	0	0	0	0	0	0	1	0	0	0	0	0	1	1	1	6	80						4	2	discharged	severe malaria	2	2	3	2	1	1	3	2	1
1	24	2	2	4	2	4	3		1	0	0	0	0	0	0	0	1	0	1	0	1	0	0	0	0	0	0	0	0	12	59	91					23	2	discharged	meningoencephalitis	2	3	3	1	2	1	2	1	2
1	3	2	4	3	4	3	4		1	1	0	0	1	0	0	1	0	0	0	0	0	1	0	0	1	0	0	0	0	3	130						6	2	discharged	ccf/bronchopneumonia	3	2	2	2	1	1	3	2	1
1	24	2	2	5	4	3	4		1	0	0	1	1	1	0	0	1	1	1	0	1	0	0	0	1	0	1	0	1	18	82						1	1	died	meningoencephalitits	2	4	2	2	2	1	3	2	1
1	6	1	1	3	1	2	2		1	0	0	0	0	0	0	1	0	0	0	0	1	0	1	0	0	0	1	1	0	24	228						23	1	died	sepsis	1	2	1	3	1	1	1	2	3
1	72	1	4	5			5		1	0	0	0	0	0	0	0	0	0	0	0	1	0	0	0	0	0	0	0	1	7	101						7	2	discharged	severe malaria	3	4		2	2	1		2	1
1	36	1	4	4	4	4	4		1	0	0	0	1	0	0	0	0	1	0	0	1	0	0	0	0	0	1	1	1	1	123						8	2	discharged	ccf/severe malaria	3	3	3	2	2	1	3	2	1
1	48	1	2	4	2	3	3		1	0	0	0	0	0	1	0	1	0	0	0	1	0	0	0	0	0	1	0	1	36	75						8	2	discharged	severe malaria	2	3	2	2	2	1	2	2	1
1	24	2	2	4	4	3	3		1	0	0	0	0	0	0	0	1	0	0	0	0	0	0	0	0	0	0	0	0	2	152						1	1	died	aspiration pneumonitis	2	3	2	3	2	1	3	2	3
1	8	1	4	5	4	5	5		1	0	0	1	1	0	0	0	0	0	1	0	1	0	1	0	0	0	0	0	1	5	156		223				6	2	discharged	diarrhea	3	4	4	3	1	1	3	2	3
1	72	2	4	4	4	3	4		1	0	0	0	1	0	1	0	0	1	0	0	1	0	0	0	0	0	1	1	1	6	104	223					5	2	discharged	severe malaria	3	3	2	2	2	1	3	2	1
1	96	1	5	5	3	3	4		1	0	0	0	0	0	0	1	1	0	0	0	1	0	0	0	0	0	0	0	0	3	118						8	2	discharged	sepsis	3	4	2	2	2	1	2	2	1
1	24	1	2	5			4		1	0	0	0	1	0	0	0	0	1	0	0	0	0	0	0	0	0	1	1	0	4	121						4	2	discharged	severe malaria	2	4		2	2	1		2	1
1	96	2	4	5	4	4	4		1	0	0	0	1	0	0	1	1	1	1	0	1	0	0	0	0	0	1	1	0	6	96						3	2	discharged	severe malaria	3	4	3	2	2	1	3	2	1
1	2	1	1	4	2	4	3		1	0	0	0	1	0	0	0	0	0	0	0	1	0	0	0	0	0	1	0	1	7	38						1	1	died	sepsis/shock	1	3	3	1	1	1	2	1	2
1	84	2	2	5	2	3	3		1	0	0	0	0	0	0	0	1	0	1	0	1	0	0	0	0	0	1	1	1	5	117						2	1	died	severe malaria	2	4	2	2	2	1	2	2	1
1	120	2	4	5	5	5	5		1	0	0	1	0	0	0	0	0	0	1	1	1	0	1	0	0	0	0	0	0	72	47	89	69	131			8	2	discharged	diarrhea	3	4	4	1	2	1	1	1	2
1	24	1	1	3	1	5	3		1	0	0	0	0	0	0	0	1	0	1	0	1	0	0	0	0	0	0	0	0	18	103						16	2	discharged	meningoencephalitis	1	2	4	2	2	1	1	2	1
1	12	1	1	5	1	3	3		1	0	0	0	0	0	0	0	1	0	0	0	1	0	0	0	0	0	1	0	0	3	98						9	2	discharged	febrile convulsion/pharyngotonsilitis	1	4	2	2	1	1	1	2	1
1	34	1	4	3	4	5	4		1	0	0	0	0	0	0	0	1	0	1	0	1	0	0	0	0	0	1	1	0	3	180			122			7	2	discharged	severe malaria	3	2	4	3	2	1	3	2	3
1	9	1	1	5	1	3	3		1	1	1	0	0	0	0	0	0	0	0	0	0	0	0	0	0	0	0	0	0	1	100						7	2	discharged	sepsis	1	4	2	2	1	1	1	2	1
1	6	1	4	4	4	4	4		1	0	0	1	0	0	0	1	0	0	0	0	0	0	1	0	0	0	0	0	1	1	185						14	2	discharged	diarrhea	3	3	3	3	1	1	3	2	3
1	14	2	1	3	1	2	2		1	0	1	0	0	0	0	0	1	0	0	0	0	0	0	0	0	0	1	0	0	7	114						5	2	discharged	febrile convulsion/pharyngotonsilitis	1	2	1	2	2	1	1	2	1
1	9	2	2	4	1	5	3		1	0	0	1	1	0	0	0	0	0	0	0	0	0	1	0	0	0	1	0	1	3	117						6	2	dama	diarrhea	2	3	4	2	1	1	1	2	1
1	24	2	2	4	1	4	3		1	0	0	0	1	1	1	0	0	0	0	0	0	0	0	1	0	0	1	1	0	4	86						22	2	discharged	ccf/severe malaria	2	3	3	2	2	1	1	2	1
1	6	1	3	1	2	1	2		1	0	0	1	0	0	0	0	0	0	0	0	0	0	0	0	0	0	0	0	1	1	136						6	2	discharged	diarrhea	2	1	1	2	1	1	2	2	1
1	15	1	1	3	2	3	3		1	0	0	0	1	0	0	0	0	0	1	0	0	0	1	0	0	0	1	0	0	2	100						3	2	referred	acute kidney injury	1	2	2	2	2	1	2	2	1
1	13	2	1	5	4	4	4		1	1	0	0	1	0	0	0	0	0	0	0	0	0	0	0	1	0	0	0	0	5	337			71			3	1	died	bronchopneumonia	1	4	3	3	2	1	3	2	3
1	23	1	2	3	2	3	3		1	0	0	0	0	0	0	0	1	0	0	0	0	0	0	0	0	0	1	0	0	2	86						5	2	discharged	febrile convulsion/malaria	2	2	2	2	2	1	2	2	1
1	48	1	4	5	4	5	5		1	0	0	0	1	0	0	1	0	1	0	0	0	0	0	0	0	0	1	1	0	1	181						11	2	discharged	ccf/severe malaria	3	4	4	3	2	1	3	2	3
1	120	2	4	4	4	4	4		1	0	0	0	1	0	0	0	1	1	0	0	1	0	0	0	0	0	1	0	0	8	160						6	2	discharged	meningoencephalitis	3	3	3	3	2	1	3	2	3
4	12	2	4	5	4	5	5		1	0	0	0	1	0	0	1	1	1	0	0	1	0	0	0	0	0	0	0	0	1	144						8	2	dama	meningoencephalitis	3	4	4	3	1	2	3	2	3
1	2	1	4	5	4	3	4		1	1	1	0	1	0	0	0	0	0	0	0	0	0	0	0	1	0	1	0	0	1	94						4	1	died	ccf/bronchopneumonia	3	4	2	2	1	1	3	2	1
2	36	2	5	5	5	5	5		1	0	0	0	0	0	0	1	0	1	0	0	1	0	0	0	0	0	1	1	1	6	85						5	2	discharged	ccf/severe malaria/anemia	3	4	4	2	2	2	1	2	1
1	19	2	2	4	4	3	4		1	0	0	0	1	0	0	1	1	0	0	0	1	0	0	0	0	0	1	1	1	16	76						3	2	discharged	severe malaria	2	3	2	2	2	1	3	2	1
1	14	2	2	4	2	3	3		1	0	0	1	0	0	0	1	0	0	0	0	0	0	0	0	0	0	0	0	1	1	58						4	2	discharged	diarrhea	2	3	2	1	2	1	2	1	2
1	9	1	2	5	2	3	3		1	1	0	1	1	0	0	1	0	0	0	0	1	0	0	0	1	0	0	1	1	2	85						7	1	died	sepsis/bronchopneumonia	2	4	2	2	1	1	2	2	1
1	4	2	1	2	1	1	1		1	0	0	1	0	0	0	0	0	0	0	0	0	0	1	0	0	0	0	0	1	4	96						3	2	discharged	diarrhea	1	1	1	2	1	1	1	2	1
1	4	2	5	4	4	4	5		1	0	0	1	1	0	0	0	0	0	0	0	1	0	1	0	1	0	0	0	1	3	112						4	2	discharged	sepsis	3	3	3	2	1	1	3	2	1
1	17	2	2	5			4		1	0	0	0	0	0	0	1	0	0	0	0	1	1	0	0	0	0	0	0	0	6	25	223	118				3	1	died	sepsis	2	4		1	2	1		1	2
1	12	1	2	3	2	5	3		1	0	0	1	0	0	0	0	0	0	0	0	1	0	1	0	0	0	1	0	1	3	116						6	2	discharged	diarrhea	2	2	4	2	1	1	2	2	1
1	36	2	2	3	4	4	4		1	1	1	1	1	0	0	0	0	0	0	0	0	0	0	0	0	0	1	0	1	6	24	108					2	1	died	sepsis	2	2	3	1	2	1	3	1	2
1	6	1	2	4	2	3	3		1	0	0	1	0	0	0	0	0	0	1	0	1	0	1	0	0	0	1	0	1	8	9						3	1	died	sepsis	2	3	2	1	1	1	2	1	2
1	5	1	4	4	4	4	4		1	0	0	1	1	0	0	0	0	0	0	0	0	0	1	0	0	0	1	0	1	3	153		534				3	1	died	diarrhea	3	3	3	3	1	1	3	2	3
1	72	1	4	4	4	4	4		1	0	0	0	1	0	0	0	0	1	0	0	0	0	0	0	0	0	1	0	1	6	149						5	2	discharged	sepsis	3	3	3	3	2	1	3	2	3
1	9	1	2	5	2	4	4		1	1	0	1	1	0	0	1	0	0	0	1	1	0	0	0	0	0	1	0	1	4	126						7	1	died	sepsis	2	4	3	2	1	1	2	2	1
1	11	2	2	4	2	3	3		1	1	0	0	1	0	0	0	1	0	1	0	0	0	0	1	1	0	1	1	1	24	24	34					1	1	died	ccf/bronchopneumonia	2	3	2	1	1	1	2	1	2
1	2	2	5	5	5	5	5		1	1	0	0	1	0	0	1	0	0	0	0	0	0	0	0	1	0	1	0	0	1	109						19	2	discharged	sepsis/bronchopneumonia	3	4	4	2	1	1	1	2	1
1	1	2	3	5	1	3	3		1	1	0	0	0	0	0	0	0	0	0	9	0	0	0	1	0	0	0	0	1	1	118						17	2	discharged	bronchopneumonia	2	4	2	2	1	1	1	2	1
1	8	2	2	5	1	3	3		1	0	0	1	1	0	0	0	0	0	1	0	1	0	1	0	0	0	0	0	1	1	95						13	2	discharged	diarrhea	2	4	2	2	1	1	1	2	1
1	4	1	2	3	2	3	3		1	0	0	1	1	0	0	1	0	0	0	0	1	0	1	0	0	0	1	0	1	4	312	151					11	2	discharged	shock/diarrhea	2	2	2	3	1	1	2	2	3
1	3	1	1	3	1	2	2		1	0	0	1	0	0	0	1	0	0	0	0	0	1	0	0	0	0	1	0	1	2	79						6	2	discharged	sepsis	1	2	1	2	1	1	1	2	1
1	6	1	1	3	1	3	2		1	0	0	1	1	0	0	1	0	0	0	0	1	0	1	0	0	0	0	0	0	3	124						4	2	discharged	diarrhea	1	2	2	2	1	1	1	2	1
1	12	2	2	3	2	3	3		1	0	0	1	1	0	0	1	0	0	0	0	1	0	1	0	0	0	0	0	1	1	160						4	2	discharged	diarrhea	2	2	2	3	1	1	2	2	3
1	4	2	2	4	2	4	3		1	0	0	0	1	0	0	1	0	0	0	0	1	0	0	0	0	0	1	1	0	4	85						7	2	discharged	ccf/severe malaria	2	3	3	2	1	1	2	2	1
4	60	1	2	3	1	2	2		1	0	0	0	1	0	0	0	1	1	1	0	1	0	0	0	0	0	1	1	1	20	127	110					7	2	discharged	severe malaria/cerebral/anemia	2	2	1	2	2	2	1	2	1
1	48	2	2	5	1	3	3		1	0	0	0	1	0	0	1	1	0	1	0	1	0	0	0	0	0	1	0	0	3	144						6	2	discharged	severe malaria/cerebral	2	4	2	3	2	1	1	2	3
1	36	1	2	4	2	3	3		1	0	0	0	0	0	0	0	1	0	1	0	1	0	0	0	0	0	0	0	1	5	128						4	2	discharged	severe malaria/cerebral	2	3	2	2	2	1	2	2	1
1	15	1	4	5	2	3	4		1	0	0	1	1	1	0	0	1	0	1	0	1	0	0	0	0	0	1	0	1	8	9						18	2	discharged	meningoencephalitis	3	4	2	1	2	1	2	1	2
1	7	1	2	3	2	3	3		1	0	0	1	1	0	0	0	1	0	1	1	1	0	1	0	0	0	0	0	1	7	123						12	2	discharged	diarrhea	2	2	2	2	1	1	2	2	1
1	3	1			4	3	3		1	0	0	1	1	0	0	1	0	0	0	0	1	0	1	0	0	0	0	0	1	1	119						6	2	discharged	diarrhea			2	2	1	1	3	2	1
1	5	1	2	4	2	4	3		1	1	0	0	1	0	0	1	1	0	0	0	1	0	0	0	1	0	0	0	1	1	125						3	2	discharged	bronchopneumonia	2	3	3	2	1	1	2	2	1
1	2	1	2	5	1	3	3		1	0	0	1	1	0	0	0	0	0	0	0	0	0	0	0	0	0	0	0	1	12	232	160					8	2	discharged	diarrhea/shock	2	4	2	3	1	1	1	2	3
1	13	1	2	4	2	4	4		1	0	0	1	1	0	0	1	0	0	0	0	1	0	1	0	0	0	0	0	1	1	123						8	2	discharged	diarrhea	2	3	3	2	2	1	2	2	1
1	24	2	1	4	2	3	3		1	0	0	1	1	0	0	0	1	0	1	0	1	0	1	1	0	0	1	0	1	1	94	43	227				14	2	discharged	sepsis/shock	1	3	2	2	2	1	2	2	1
1	8	1	1	3	2	3	3		1	0	0	1	1	0	0	0	1	0	0	0	0	1	1	0	0	0	0	0	1	2	96						7	2	discharged	diarrhea	1	2	2	2	1	1	2	2	1
1	108	2	1	3	1	3	3		1	1	0	0	0	0	0	0	0	1	0	0	1	0	0	0	0	0	0	0	1	1	112	165					6	2	discharged	sepsis	1	2	2	2	2	1	1	2	1
1	5	2	1	3	1	2	2		1	1	1	0	1	0	0	0	0	0	0	0	0	0	0	0	1	1	0	0	1	1	193						4	2	discharged	bronchiolitis	1	2	1	3	1	1	1	2	3
1	36	1	5	4	4	3	4		1	1	1	0	1	0	1	0	0	1	0	0	1	0	0	0	0	0	1	1	1	6	52						5	2	discharged	ccf/severe malaria	3	3	2	1	2	1	3	1	2
1	2	2	2	4	2	4	4		1	1	0	0	1	0	0	1	0	0	0	0	0	0	0	0	1	0	1	0	0	1	88						8	2	discharged	broncopneumonia	2	3	3	2	1	1	2	2	1
1	27	1	1	3	1	3	3		1	0	0	0	0	0	0	0	1	1	0	0	1	0	0	0	0	0	0	0	0	5	110			120			6	2	discharged	febrile convulsion/malaria	1	2	2	2	2	1	1	2	1
1	60	1	2	5	2	4	4		1	0	0	0	0	0	0	0	1	0	1	0	1	0	0	0	0	0	0	0	1	24	105			110			7	2	discharged	severe malaria/cerebral	2	4	3	2	2	1	2	2	1
1	36	1	2	4	2	2	3		1	1	0	0	0	0	0	0	1	1	0	0	1	0	0	0	0	0	0	0	0	12	91			101			6	2	discharged	febrile convulsion/pharyngotonsilitis	2	3	1	2	2	1	2	2	1
1	48	1	2	4	4	4	4		1	0	0	0	1	0	0	0	1	1	1	0	0	0	0	0	0	0	1	1	1	12	124						14	2	discharged	severe malaria/cerebral	2	3	3	2	2	1	3	2	1
1	36	1	2	4	4	4	4		1	1	1	0	1	0	0	0	0	0	0	0	0	0	0	0	1	0	1	0	0	8	150						19	2	discharged	ccf/bronchopneumonia	2	3	3	3	2	1	3	2	3
1	1	1	2	5	2	3	3		1	1	0	0	1	0	0	0	1	0	1	0	1	0	0	0	0	0	1	0	1	4	93						8	2	discharged	sepsis	2	4	2	2	1	1	2	2	1
1	2	1	2	2	2	3	2		0	0	1	0	1	0	0	0	0	0	0	0	0	0	0	0	1	0	1	0	0	2	160			120			11	2	discharged	ccf/bronchopneumonia	2	1	2	3	1	1	2	2	3
1	9	2	4	5	2	4	4		1	0	0	0	1	0	0	0	0	0	0	0	0	0	0	0	0	0	1	1	0	3	66	24		63			2	1	died	ccf/severe malaria	3	4	3	2	1	1	2	2	1
1	7	2	2	5	4	3	4		1	0	0	1	0	0	0	1	0	0	1	0	1	0	1	0	0	0	0	0	1	6	288						1	1	died	sepsis	2	4	2	3	1	1	3	2	3
1	7	1	1	5	1	1	2		1	0	0	1	0	0	0	0	0	0	0	0	1	0	1	0	0	0	0	0	1	3	187						7	2	discharged	diarrhea	1	4	1	3	1	1	1	2	3
1	3	1	2	4	1	3	3		1	1	0	1	1	0	0	1	0	0	0	0	1	1	1	0	0	0	0	0	0	7	35						4	1	died	sepsis	2	3	2	1	1	1	1	1	2
1	4	1	4	3	4	4	4		1	1	1	0	0	0	0	0	1	0	1	0	0	0	0	0	0	0	1	0	0	4	188						9	2	discharged	meningoencephalitis	3	2	3	3	1	1	3	2	3
1	12	2	2	4	2	4	4		1	0	0	1	1	0	0	0	0	0	0	0	1	0	1	0	0	0	0	0	1	4	185	34	47	66			11	2	discharged	diarrhea	2	3	3	3	1	1	2	2	3
1	110	1	1	5	1	3	3		1	0	1	0	0	0	0	1	0	0	0	0	0	0	0	0	0	0	0	0	1	5	94	74					5	2	discharged	sepsis	1	4	2	2	2	1	1	2	1
1	17	2	1	5	2	3	3		1	0	0	1	1	0	0	1	0	0	0	0	1	0	1	0	0	0	1	0	1	3	23	77					11	2	discharged	diarrhea	1	4	2	1	2	1	2	1	2
1	15	1	2	5	2	3	4		1	0	0	1	1	0	0	1	0	0	0	0	1	0	1	0	0	0	1	0	1	3	307		84				5	1	died	diarrhea	2	4	2	3	2	1	2	2	3
1	17	2	2	5	2	3	4		1	0	0	1	1	0	0	1	0	0	0	0	0	0	1	0	0	0	1	0	0	3	86						9	2	discharged	diarrhea	2	4	2	2	2	1	2	2	1
1	48	1	4	4	2	3	4		1	0	0	0	1	1	0	1	0	1	0	0	1	0	0	0	0	0	1	1	1	12	88						24	2	discharged	ccf/severe malaria	3	3	2	2	2	1	2	2	1
4	3	2	3	3	2	3	3		1	0	0	1	1	0	0	0	0	0	0	0	1	1	0	0	0	0	1	0	0	3	56	197					11	2	discharged	ccf/sepsis	2	2	2	1	1	2	2	1	2
1	10	1	2	4	2	3	3		1	0	0	1	1	0	0	1	1	0	1	0	0	0	0	0	0	0	1	0	1	3	158		33				9	2	discharged	meninigoencephalitis	2	3	2	3	1	1	2	2	3
1	14	1	2	3	5	3	3		1	0	0	1	1	0	0	0	0	0	0	0	1	0	0	0	1	0	0	0	1	3	117						9	2	discharged	bronchopneumonia	2	2	2	2	2	1	1	2	1
1	2	2	4	5	1	3	4		1	0	0	1	1	0	0	0	1	0	0	0	1	0	0	0	0	0	1	0	0	3	16	102	73				26	2	discharged	meninigoencephalitits	3	4	2	1	1	1	1	1	2
3	7	1	1	3	1	3	3		1	1	0	0	1	0	0	1	0	0	0	0	1	0	0	0	1	0	1	0	1	1	114	114	134	98			6	2	discharged	sepsis	1	2	2	2	1	2	1	2	1
1	3	1	2	4	2	3	3		1	1	0	1	1	0	0	1	0	0	0	0	0	1	1	0	0	0	0	0	0	7	35		162				4	1	died	diarrhea	2	3	2	1	1	1	2	1	2
1	5	1	2	4	4	4	4		1	1	0	1	1	0	0	1	0	0	0	0	0	0	1	0	0	0	1	0	1	3	86	86	114				13	2	discharged	diarrhea	2	3	3	2	1	1	3	2	1
1	17	2	2	5	1	2	3		1	1	0	0	1	0	0	1	0	0	0	0	0	0	0	0	1	0	1	0	0	3	94						6	2	discharged	sepsis/bronchopneumonia	2	4	1	2	2	1	1	2	1
1	3	1	4	3	2	4	4		1	0	0	1	0	0	0	0	1	0	0	0	1	0	1	0	0	0	0	0	1	3	93						7	2	discharged	diarrhea	3	2	3	2	1	1	2	2	1
1	1	1	2	5	2	3	3		1	0	0	1	1	0	0	1	0	0	0	0	1	1	1	0	0	0	0	0	1	5	96						7	2	discharged	diarrhea	2	4	2	2	1	1	2	2	1
1	60	1	3	3	2	3	3		1	1	0	0	0	0	0	1	1	0	0	0	1	0	0	0	0	0	0	0	1	2	83						5	2	discharged	febrile convulsions/pharyngotonsillitis	2	2	2	2	2	1	2	2	1
1	9	2	2	5	2	2	3		1	1	1	0	1	0	0	1	0	0	0	0	1	0	0	0	0	0	0	0	0	7	91						3	2	discharged	severe malaria	2	4	1	2	1	1	2	2	1
1	3	2	1	4	1	3	3		0	0	0	1	1	0	0	1	0	0	0	0	0	0	1	0	0	0	0	0	0	3	173	173	173				5	1	died	sepsis/ACHD	1	3	2	3	1	1	1	2	3
4	16	1	4	4	2	4	4		1	1	0	1	1	0	0	1	0	0	0	0	0	0	1	0	0	0	1	0	1	3	80						6	1	died	sepsis	3	3	3	2	2	2	2	2	1
1	5	2	2	5	2	3	4		1	1	1	0	1	0	0	0	0	0	0	0	0	0	0	0	1	0	0	0	0	6	143	143	137				12	2	discharged	bronchopneumonia	2	4	2	3	1	1	2	2	3
1	19	1	2	5	2	3	4		1	0	0	1	1	0	0	9	0	0	0	0	0	0	1	0	0	0	0	0	1	3	141						9	2	discharged	sepsis	2	4	2	3	2	1	2	2	3
1	3	2	4	5	4	3	4		1	0	0	1	1	0	0	1	0	0	0	0	1	0	1	0	0	0	0	0	1	6	154	96	78				2	1	died	diarrhea	3	4	2	3	1	1	3	2	3
1	20	1	3	5	2	3	4		1	1	0	0	0	0	0	0	1	0	0	0	0	0	0	0	0	0	0	0	0	3	87						7	2	discharged	sepsis	2	4	2	2	2	1	2	2	1
1	108	1	4	4	4	4	4		1	1	0	0	1	0	0	1	1	0	1	0	0	0	0	0	0	0	1	0	0	18	74						6	2	discharged	meningoencephalitis	3	3	3	2	2	1	3	2	1
4	7	1	2	5	2	3	4		1	0	0	0	0	0	0	0	1	0	0	0	1	0	0	0	0	0	1	0	1	3	236						11	2	discharged	febrile convulsion/malaria	2	4	2	3	1	2	2	2	3
1	36	1	2	4	1	3	3		1	1	0	0	0	0	0	0	0	0	0	0	1	0	0	0	0	0	1	0	1	1	97						4	2	discharged	severe malaria/prostration	2	3	2	2	2	1	1	2	1
1	8	1	2	4	1	3	3		1	0	0	1	0	0	0	0	0	0	0	1	0	0	1	0	0	0	1	0	1	2	136						15	2	discharged	dysentry	2	3	2	2	1	1	1	2	1
1	48	1	2	3	1	2	2		1	1	0	0	1	0	0	0	1	1	0	0	1	0	0	0	0	0	1	0	0	5	95						10	2	discharged	sepsis	2	2	1	2	2	1	1	2	1
1	17	1	3	5	1	3	4		1	1	0	0	1	0	0	0	0	0	0	0	0	0	0	0	1	0	1	0	0	3	255						1	1	died	bronchopneumonia	2	4	2	3	2	1	1	2	3
1	11	1	1	3	1	2	2		1	1	0	0	1	0	0	0	0	0	0	0	0	0	0	0	1	1	0	0	0	4	209	140					3	2	discharged	bronchiolitis	1	2	1	3	1	1	1	2	3
1	24	1	5	4	4	3	4		1	1	0	0	1	0	0	0	0	0	0	0	0	0	1	0	1	0	1	0	0	5	24						1	1	died	sepsis/shock	3	3	2	1	2	1	3	1	2
1	36	1	1	3	1	3	3		1	0	0	1	1	0	0	0	1	0	0	0	0	1	1	0	0	0	1	0	1	3	54						2	2	discharged	febrile convulsion/pharyngotonsilitis	1	2	2	1	2	1	1	1	2
1	8	1	2	4	2	3	3		1	1	0	1	0	0	0	0	0	0	0	0	1	0	1	0	0	0	0	0	1	2	130						4	2	discharged	diarrhea	2	3	2	2	1	1	2	2	1
1	11	1	2	5	2	4	4		1	0	0	1	1	0	0	1	0	0	0	0	1	0	1	0	1	0	0	0	1	3	175						4	2	discharged	sepsis	2	4	3	3	1	1	2	2	3
1	15	1	5	4			5		1	0	0	1	1	0	0	1	0	1	0	1	1	0	1	0	0	0	0	0	1	3	199						1	2	dama	dysentry	3	3		3	2	1		2	3
1	5	2	3	3	1	3	3		1	1	0	0	1	0	0	0	1	0	0	0	1	0	0	0	1	0	1	0	0	3	63	63	56	14			1	1	died	bronchopneumonia	2	2	2	2	1	1	1	2	1
1	84	1	3	3	2	4	3		0	0	0	1	0	0	0	11	0	1	0	0	1	0	1	0	0	0	0	0	1	4	156						2	2	discharged	diarhea	2	2	3	3	2	1	2	2	3
1	8	2	2	4	2	4	4		1	1	1	0	1	0	0	0	1	0	0	0	0	0	0	0	0	0	0	0	0	6	108						3	2	discharged	febrile convulsion/URTI	2	3	3	2	1	1	2	2	1
1	36	2	4	5	4	3	4		1	0	0	0	1	0	0	0	0	0	0	0	1	0	0	0	0	0	1	1	0	3	105	97					3	2	discharged	severe malaria	3	4	2	2	2	1	3	2	1
1	24	1	1	3	2	3	3		1	0	0	0	1	0	0	1	0	0	0	0	0	0	0	0	0	0	1	1	1	3	80	76					12	2	discharged	sepsis	1	2	2	2	2	1	2	2	1
1	84	1	2	4	4	5	4		1	0	0	0	1	1	0	0	0	1	0	0	0	0	0	0	1	0	1	0	0	3	107						11	2	discharged	sepsis	2	3	4	2	2	1	3	2	1
1	12	1	2	4	1	3	4		1	1	0	0	1	0	0	0	0	0	0	0	0	0	0	0	0	0	0	0	0	3	85						22	2	discharged	sepsis	2	3	2	2	1	1	1	2	1
1	6	1	3	5	1	3	3		1	0	0	0	1	0	0	1	0	0	0	0	0	0	0	0	0	0	1	0	0	1	33	42	34	61			16	2	discharged	sepsis	2	4	2	1	1	1	1	1	2
1	2	2	4	3	5	3	4		1	1	0	1	1	0	0	0	0	0	0	0	0	1	0	0	0	0	0	0	0	3	74	111					6	2	discharged	sepsis	3	2	2	2	1	1	1	2	1
1	72	1	2	4	2	3	3		1	0	0	1	1	0	0	1	1	0	0	0	0	0	1	0	1	0	1	1	0	3	17						21	2	discharged	sepsis	2	3	2	1	2	1	2	1	2
1	2	2	1	5	1	3	4		1	0	0	1	1	0	0	1	0	0	0	0	0	0	1	0	0	0	0	0	0	3	160						6	2	discharged	diarrhea	1	4	2	3	1	1	1	2	3
1	1	2	3	4	2	3	4		1	0	0	0	1	0	0	1	1	0	0	0	0	0	0	0	0	0	1	0	0	3	67						13	2	discharged	meningoencephalitits	2	3	2	2	1	1	2	2	1
1	48	2	2	4	2	5	5		1	0	0	0	1	0	0	0	0	1	0	0	1	0	0	0	0	0	1	1	1	6	160						7	2	discharged	sepsis	2	3	4	3	2	1	2	2	3
1	9	2	2	5	1	3	3		1	1	0	1	0	0	0	1	0	0	0	1	1	0	1	0	0	0	0	0	0	6	160						7	2	discharged	sepsis/dysentry	2	4	2	3	1	1	1	2	3
1	11	1	1	3	1	3	3		1	0	0	0	0	0	0	1	0	0	0	0	0	0	0	0	0	0	0	0	1	3	73						3	2	dama	sepsis	1	2	2	2	1	1	1	2	1
1	4	1	4	4	2	3	4		1	0	0	1	1	0	0	0	0	0	0	0	0	1	1	0	0	0	0	0	0	1	93						11	2	dischaged	sepsis	3	3	2	2	1	1	2	2	1
1	108	2	2	4	4	3	4		1	0	0	0	0	0	0	1	0	0	1	0	1	0	0	0	0	0	1	0	1	2	208			99			15	2	discharged	meningoencephalitis	2	3	2	3	2	1	3	2	3
1	19	2	4	4			4		1	0	0	1	0	0	0	1	0	0	0	0	1	0	1	1	0	0	0	0	0	2	9	49					23	2	discharged	sepsis	3	3		1	2	1		1	2
1	4	1	2	5	2	3	4		1	1	0	0	1	0	0	0	0	0	0	0	0	1	0	0	0	0	0	0	0	3	80						10	2	discharged	sepsis	2	4	2	2	1	1	2	2	1
1	5	1	2	3	2	3	3		1	1	0	1	0	0	0	0	0	0	0	0	0	0	1	0	0	0	1	0	1	3	120						8	2	discharged	diarhhea	2	2	2	2	1	1	2	2	1
1	36	2	4	5	4	5	5		1	0	0	0	0	0	0	1	1	1	1	0	1	0	0	0	0	0	1	1	0	2	84	84					10	2	discharged	severe malaria/cerebral	3	4	4	2	2	1	3	2	1
1	48	1	4	5	4	3	4		1	0	0	0	0	0	0	0	1	1	1	0	1	0	0	0	0	0	1	0	1	16	12	73	82	52			15	2	discharged	severe malaria/cerebral	3	4	2	1	2	1	3	1	2
1	12	2	4	4	4	4	4		1	0	0	0	0	0	0	0	1	0	1	0	1	0	0	0	0	0	1	1	0	1	77	69					10	2	discharged	severe malaria/cerebral	3	3	3	2	1	1	3	2	1
1	48	2	2	5	1	3	3		1	0	0	0	0	0	0	0	1	0	1	0	1	0	1	0	0	0	1	1	1	7	42	59	198				12	2	discharged	severe malaria/cerebral/ARF	2	4	2	1	2	1	1	1	2
1	4	1	2	3	2	3	3		1	0	0	0	1	0	0	0	0	0	0	0	0	0	0	0	0	0	1	1	0	3	31						2	2	discharged	ccf/severe malaria	2	2	2	1	1	1	2	1	2
4	24	1	2	3	2	3	3		1	1	0	0	1	0	0	1	0	0	0	0	1	0	0	0	1	0	1	0	0	4	71						3	2	discharged	bronchopneumonia	2	2	2	2	2	2	2	2	1
1	5	2			4	3	4		1	1	0	0	1	0	0	0	0	0	0	0	0	0	0	0	0	0	1	0	0	6	218			23			10	2	discharged	sepsis			2	3	1	1	3	2	3
1	2	1	4	3	4	3	4		1	1	0	0	1	0	0	0	0	0	0	0	1	1	0	0	1	0	0	0	0	6	43						20	2	discharged	ccf/bronchopneumonia	3	2	2	1	1	1	3	1	2
1	24	1	2	4	4	3	4		1	1	0	0	1	0	0	1	0	0	0	0	0	0	0	0	1	0	0	0	0	3	125						12	1	died	empyema thoracis	2	3	2	2	2	1	3	2	1
1	8	2	4	4	4	3	4		1	0	0	0	0	0	0	0	1	0	0	0	1	0	0	0	0	0	1	0	0	4	113						3	2	dama	febrile convulsion/malaria	3	3	2	2	1	1	3	2	1
1	48	1	4	4	4	4	4		1	0	0	0	0	0	0	0	1	0	1	0	0	0	0	0	0	0	0	0	1	24	9	73	52	69			14	2	discharged	severe malaria/cerebral	3	3	3	1	2	1	3	1	2
1	12	1	2	5	1	3	3		1	1	0	0	0	0	0	0	1	0	1	0	1	0	0	0	0	0	1	0	1	3	131						13	2	discharged	severe malaria/cerebral	2	4	2	2	1	1	1	2	1
1	72	1	4	5	4	4	5		1	0	0	0	0	1	1	1	0	1	0	0	0	0	0	0	0	0	1	1	1	5	83						10	2	absconded	severe malaria/jaundice/haemoglobinuria	3	4	3	2	2	1	3	2	1
1	3	1	2	5	2	4	4		1	0	0	0	0	0	0	1	0	0	0	0	0	0	0	0	0	0	0	0	0	3	180						10	2	discharged	sepsis	2	4	3	3	1	1	2	2	3
1	2	2	2	3	2	3	3		1	0	0	1	0	0	0	1	0	0	0	0	1	0	1	0	0	0	0	0	0	6	73						15	2	discharged	diarrhea	2	2	2	2	1	1	2	2	1
1	84	1	2	4	2	3	3		1	0	0	0	1	0	0	0	1	0	1	0	1	0	0	0	0	0	1	0	0	17	136						4	2	discharged	severe malaria/cerebral	2	3	2	2	2	1	2	2	1
1	12	2	4	3	2	3	3		1	1	0	0	1	0	0	1	1	0	0	0	0	0	0	0	0	0	1	1	0	3	12	244	25	77			11	2	discharged	severe malaria	3	2	2	1	1	1	2	1	2
1	12	1	2	5	5	4	4		1	0	0	0	1	1	0	0	1	0	1	0	1	0	0	0	0	0	1	0	0	1	47	117	105	149			22	2	discharged	meningoencephalitis	2	4	3	1	1	1	1	1	2
1	72	2	3	4	2	4	4		1	1	0	0	0	0	0	0	0	0	0	0	1	0	0	0	0	0	1	0	0	3	82						12	2	discharged	sepsis	2	3	3	2	2	1	2	2	1
1	11	1	4	4	2	3	4		1	1	0	1	1	0	0	0	0	0	0	0	0	0	1	0	0	0	0	1	1	3	9	92	34				2	1	died	sepsis	3	3	2	1	1	1	2	1	2
1	3	2	3	3	1	3	3		1	1	0	0	1	0	0	0	0	0	0	0	0	0	0	0	1	0	0	0	0	1	105						4	2	discharged	bronchopneumonia	2	2	2	2	1	1	1	2	1
1	48	1	2	4	2	4	4		1	0	0	0	1	1	0	0	1	0	0	0	1	0	0	0	0	0	1	1	0	3	172						3	2	discharged	severe malaria	2	3	3	3	2	1	2	2	3
1	6	1	2	3	2	3	3		1	1	1	0	1	0	0	1	0	0	0	0	0	0	0	0	1	0	0	0	1	3	65						4	2	discharged	bronchopneumonia	2	2	2	2	1	1	2	2	1
1	24	1	2	5	2	3	4		1	1	0	0	0	0	0	1	1	0	0	0	0	0	0	0	0	0	0	0	0	8	91						3	2	discharged	febrile convulsion/otitis media	2	4	2	2	2	1	2	2	1
1	6	2	1	3	1	3	3		1	1	0	0	1	0	0	0	0	0	0	0	0	0	0	0	1	0	0	0	0	6	90						3	2	discharged	bronchopneumonia	1	2	2	2	1	1	1	2	1
1	2	1	1	5	2	3	3		1	1	1	0	1	0	0	0	0	0	0	0	0	0	0	0	1	1	1	0	0	6	94						5	2	discharged	bronchiolitis	1	4	2	2	1	1	2	2	1
1	10	1	2	5	2	3	3		1	1	0	0	0	0	0	0	1	0	0	0	1	0	0	0	0	0	1	0	0	3	117						6	2	discharged	sepsis	2	4	2	2	1	1	2	2	1
2	8	1	2	5	2	3	4		1	1	0	0	1	0	0	0	0	0	0	0	0	0	0	0	0	0	0	0	0	1	95						4	2	discharged	bronchopneumonia	2	4	2	2	1	2	2	2	1
1	48	1	1	3	1	2	2		1	0	0	0	0	0	0	0	1	1	0	0	1	0	0	0	0	0	0	0	0	12	38						2	2	dama	severe malaria/seizure disorder	1	2	1	1	2	1	1	1	2
1	9	2	1	3	1	3	3		1	1	1	0	1	0	0	0	1	0	1	0	0	0	0	0	0	0	0	0	1	3	126						3	2	discharged	bronchopneumonia	1	2	2	2	1	1	1	2	1
1	36	2	4	4	4	4	4		1	0	0	0	0	0	0	1	1	1	0	0	1	0	0	0	0	0	1	1	1	3	33	133					8	2	discharged	severe malaria	3	3	3	1	2	1	3	1	2
1	12	2	4	3	4	4	4		1	1	0	1	1	0	0	1	0	0	0	0	1	0	1	0	0	0	0	0	0	6	188						1	1	died	diarrhea	3	2	3	3	1	1	3	2	3
1	84	2	2	4	2	4	4		1	0	0	0	0	0	0	1	1	0	0	0	0	0	0	0	0	0	1	0	1	6	98						13	2	discharged	meningoencephalitis	2	3	3	2	2	1	2	2	1
1	24	1	4	5	4	5	5		1	0	0	0	0	0	0	0	0	0	0	0	1	0	0	0	0	0	1	1	1	12	89						5	2	discharged	severe malaria	3	4	4	2	2	1	3	2	1
1	8	1	4	5	2	4	4		1	0	0	0	0	0	0	1	0	0	0	0	1	1	0	1	0	0	1	1	1	12	9						1	1	died	sepsis	3	4	3	1	1	1	2	1	2
1	48	2	2	3	4	3	3		1	0	0	0	0	0	0	1	1	0	1	0	0	0	0	0	0	0	1	1	0	1	139						4	2	discharged	severe malaria/cerebral	2	2	2	2	2	1	3	2	1
1	12	1	4	3	4	4	4		1	0	0	0	1	0	0	0	0	0	0	0	0	0	0	0	0	0	0	1	0	12	67						3	2	discharged	/prostration	3	2	3	2	1	1	3	2	1
1	36	1	5	5	5	5	5		1	0	0	0	1	0	0	1	0	1	0	0	0	0	0	0	0	0	1	1	0	3	87						3	2	discharged	ccf/severe malaria	3	4	4	2	2	1	1	2	1
1	84	1	4	4	2	4	4		1	0	0	0	0	0	0	0	0	0	1	0	1	0	0	0	0	0	0	0	1	12	111	136					6	2	discharged	severe malaria/cerebral	3	3	3	2	2	1	2	2	1
1	12	1	1	3	1	3	3		1	0	0	0	1	0	0	1	1	0	0	0	0	0	0	0	0	0	0	0	0	3	94						3	2	discharged	febrile convulsion/malaria	1	2	2	2	1	1	1	2	1
1	60	1	1	3	2	4	3		1	0	0	0	0	0	0	0	0	0	0	0	1	0	0	0	0	0	0	0	1	12	88						5	2	discharged	sepsis	1	2	3	2	2	1	2	2	1
1	24	1	4	5	5	5	5		1	1	0	0	1	0	0	1	0	0	0	0	0	0	1	0	1	0	0	0	0	9	97						14	2	dama	sepsis	3	4	4	2	2	1	1	2	1
1	36	2			1	3	3		1	1	0	0	1	0	0	1	0	0	0	0	0	0	0	0	1	0	1	0	0	8	100						2	1	died	bronchopneumonia			2	2	2	1	1	2	1
1	1	2	1	5	1	3	4		0	1	1	0	1	0	0	0	1	0	0	0	0	0	0	0	1	1	0	0	0	2	71						4	2	discharged	bronchiolitis	1	4	2	2	1	1	1	2	1
1	19	2	4	4	4	4	4		1	0	0	0	1	0	0	1	0	0	0	0	0	0	0	1	0	0	1	1	0	1	158						4	2	discharged	severe malaria	3	3	3	3	2	1	3	2	3
1	36	2	2	4	2	4	4		1	0	0	0	0	0	0	0	1	0	0	0	0	0	0	0	0	0	0	0	0	8	83						2	2	discharged	malaria in seizure disorder	2	3	3	2	2	1	2	2	1
1	13	1	4	4	4	4	4		1	0	0	0	0	0	0	0	1	0	0	0	0	0	0	0	0	0	0	0	0	4	118						2	2	discharged	febrile convulsion/malaria	3	3	3	2	2	1	3	2	1
1	60	1	4	5	4	4	5		1	0	0	0	1	0	0	0	0	0	0	0	1	0	0	0	0	0	1	1	1	2	114						4	2	discharged	ccf/severe malaria/cerebral/anemia	3	4	3	2	2	1	3	2	1
1	13	2	2	4	2	4	4		1	0	0	1	1	0	0	1	0	0	0	0	0	0	0	0	0	0	1	1	0	1	95						5	2	discharged	severe malaria/anemia	2	3	3	2	2	1	2	2	1
1	2	1	2	4	2	4	4		1	1	1	0	1	0	0	1	1	0	0	0	0	0	0	0	1	0	1	0	0	3	115						4	2	discharged	bronchopneumonia	2	3	3	2	1	1	2	2	1
1	96	1	3	4	4	4	4		1	0	0	0	1	0	0	0	1	0	1	0	0	0	0	0	1	0	1	1	0	1	108						28	2	discharged	meningoencephalitis	2	3	3	2	2	1	3	2	1
1	24	2	4	4			4		1	1	0	0	1	0	0	1	1	0	1	0	0	1	0	0	0	0	1	0	1	3	115						25	2	discharged	meningoencephalitis	3	3		2	2	1		2	1
1	48	1	1	4	2	3	3		1	1	0	1	1	1	0	1	0	1	0	0	0	0	0	0	0	0	1	0	0	15	56						10	2	discharged	sepsis	1	3	2	1	2	1	2	1	2
1	84	2	4	4			4		1	1	1	0	1	0	0	1	1	0	0	0	0	0	0	0	0	0	0	0	0	4	91						3	2	discharged	severe malaria/hyperpyrexia	3	3		2	2	1		2	1
1	21	1	4	4	4	4	4		1	0	0	0	1	1	0	1	0	0	0	0	0	0	0	0	0	0	1	1	0	2	13	64	179	245			12	2	discharged	severe malaria/anemia/hypoglycemia	3	3	3	1	2	1	3	1	2
1	22	2	2	4	1	1	3		1	1	1	0	1	0	0	0	1	0	0	0	1	0	0	0	0	0	1	1	0	2	103						3	2	discharged	ccf/severe malaria/anemia	2	3	1	2	2	1	1	2	1
1	1	1	3	3	2	3	3		1	1	1	0	1	0	0	1	0	0	0	0	0	0	0	0	1	0	0	0	0	3	102						10	2	dama	bronchopneumonia	2	2	2	2	1	1	2	2	1
1	108	1	2	5	4	4	4		1	0	0	0	0	0	0	1	1	0	1	0	0	0	0	0	0	0	1	1	1	1	127						4	2	discharged	severe malaria/cerebral/anemia	2	4	3	2	2	1	3	2	1
1	17	2	4	5	3	3	4		1	0	0	0	0	0	0	1	1	0	0	0	0	0	0	0	0	0	1	1	0	4	107						3	2	discharged	severe malaria/anemia	3	4	2	2	2	1	2	2	1
1	8	2	1	5	1	3	3		1	0	0	0	0	0	0	0	1	0	0	0	0	1	0	0	0	0	0	0	0	5	152						3	2	discharged	febrile convulsion/pharyngotonsilitis	1	4	2	3	1	1	1	2	3
1	24	1	4	3	4	3	4		1	0	0	0	1	0	0	1	0	0	0	0	0	0	0	0	0	0	1	1	0	2	83						5	2	discharged	sepsis	3	2	2	2	2	1	3	2	1
1	6	1	2	4	2	4	4		1	1	0	0	1	0	0	0	0	0	0	0	0	0	0	0	1	0	0	0	0	3	123						14	2	discharged	bronchopneumonia	2	3	3	2	1	1	2	2	1
1	5	2	4	4	5	2	4		1	1	0	0	1	0	0	1	0	0	0	0	0	0	1	1	1	0	1	0	0	2	67						17	1	died	sepsis	3	3	1	2	1	1	1	2	1
1	11	1	4	4	5	5	5		1	1	0	0	1	0	0	0	1	0	1	0	0	0	0	0	0	0	1	0	0	3	74						17	2	discharged	sepsis	3	3	4	2	1	1	1	2	1
1	24	1	1	3	1	4	3		1	0	0	1	0	0	0	0	0	0	0	0	0	0	0	0	0	0	0	0	1	12	54						10	2	discharged	sepsis	1	2	3	1	2	1	1	1	2
1	1	2	1	5	4	5	4		1	1	1	1	1	0	0	1	0	0	0	0	0	0	0	0	1	0	1	0	0	3	110						16	2	discharged	sepsis/severe dehydration	1	4	4	2	1	1	3	2	1
4	8	1	4	4	2	3	4		1	1	1	0	1	0	0	0	0	0	0	0	0	0	0	0	1	0	0	0	0	3	9						12	2	discharged	bronchopneumonia	3	3	2	1	1	2	2	1	2
1	10	1	1	5	1	1	2		1	1	1	0	1	0	0	0	0	0	0	0	0	0	0	0	1	0	0	0	0	2	138						12	2	discharged	bronchopneumonia	1	4	1	2	1	1	1	2	1
1	18	2	2	5	2	3	4		1	1	0	1	1	0	0	1	0	0	0	0	0	0	0	0	0	0	1	1	0	3	65						17	2	dama	sepsis	2	4	2	2	2	1	2	2	1
1	19	2	4	4	4	4	4		1	0	0	0	1	0	0	1	0	0	0	0	0	0	0	1	0	0	1	1	0	1	158						4	2	discharged	severe malaria	3	3	3	3	2	1	3	2	3
1	36	2	2	4	2	4	4		1	0	0	0	0	0	0	0	1	0	0	0	0	0	0	0	0	0	0	0	0	8	83						2	2	discharged	malaria in seizure disorder	2	3	3	2	2	1	2	2	1
1	13	1	4	4	4	4	4		1	0	0	0	0	0	0	0	1	0	0	0	0	0	0	0	0	0	0	0	0	4	118						2	2	discharged	febrile convulsion/malaria	3	3	3	2	2	1	3	2	1
1	60	1	4	5	4	4	5		1	0	0	0	1	0	0	0	0	0	0	0	1	0	0	0	0	0	1	1	1	2	114						4	2	discharged	ccf/severe malaria/cerebral/anemia	3	4	3	2	2	1	3	2	1
1	13	2	2	4	2	4	4		1	0	0	1	1	0	0	1	0	0	0	0	0	0	0	0	0	0	1	1	0	1	95						5	2	discharged	severe malaria/anemia	2	3	3	2	2	1	2	2	1
1	2	1	2	4	2	4	4		1	1	1	0	1	0	0	1	1	0	0	0	0	0	0	0	1	0	1	0	0	3	115						4	2	discharged	bronchopneumonia	2	3	3	2	1	1	2	2	1
1	96	1	3	4	4	4	4		1	0	0	0	1	0	0	0	1	0	1	0	0	0	0	0	1	0	1	1	0	1	108						28	2	discharged	meningoencephalitis	2	3	3	2	2	1	3	2	1
1	24	2	4	4			4		1	1	0	0	1	0	0	1	1	0	1	0	0	1	0	0	0	0	1	0	1	3	115						25	2	discharged	meningoencephalitis	3	3	1	2	2	1	1	2	1
1	7	2	4	4	4	4	4		1	1	1	0	1	0	0	0	0	0	0	0	0	0	0	0	1	0	0	0	0	2	104						9	2	discharged	bronchopneumonia	3	3	3	2	1	1	3	2	1
1	11	1	4	5	2	3	4		1	0	0	0	0	0	0	0	0	0	0	0	0	0	0	0	0	0	1	1	1	6	97						9	2	discharged	severe malaria	3	4	2	2	1	1	2	2	1
1	48	1	3	3	2	3	3		1	1	0	0	1	0	0	0	1	0	1	0	0	0	0	0	0	0	1	0	1	6	49	340	301	133			8	2	discharged	sepsis	2	2	2	1	2	1	2	1	2
1	16	1	4	5	2	3	4		1	0	0	1	1	0	0	0	0	0	0	0	0	0	0	0	0	0	1	1	1	4	75		12				8	2	discharged	severe malaria	3	4	2	2	2	1	2	2	1
1	14	2	2	3	2	3	3		1	0	0	1	0	0	0	1	0	0	0	0	1	0	0	0	0	0	1	0	1	12	98		90				9	2	discharged	diarrhea/severe dehydration	2	2	2	2	2	1	2	2	1
1	8	2	2	3	4	3	3		1	0	0	1	1	0	0	0	1	0	1	0	0	0	0	0	1	0	0	0	1	12	60	83	81				23	2	discharged	meningoencephalitis	2	2	2	1	1	1	3	1	2
1	12	1	1	3	1	1	2		1	0	0	1	1	1	0	0	0	0	0	0	0	0	0	0	0	0	0	0	0	12	50		204				6	2	discharged	diarrhea/dehydration	1	2	1	1	1	1	1	1	2
1	11	1	2	5	4	3	4		1	0	0	1	1	0	0	0	1	0	0	0	0	0	0	0	0	0	0	0	1	13	29		148	104			10	2	discharged	sepsis	2	4	2	1	1	1	3	1	2
	Age cat	1 = Infants ≤ 1year
		2= all others > 1 year
	Sex	1= Male
		2 = Female
	Tribe	1 = Igbo
		2 = Others (Hausa, Yoruba,Efik)
	Social class	1 = upper
		2 = lower
[truncated: 12 more columns]
